# Supplementary material for: STAT and Janus kinase targeting by human herpesvirus 8 interferon regulatory factor in the suppression of type-I interferon signaling
Source: PLoS Pathog. 2022 Jul 1;18(7):e1010676. doi: 10.1371/journal.ppat.1010676 (PMC9307175; doi:10.1371/journal.ppat.1010676)
Supplement: S1 Chart Data — (XLSX) [file ppat.1010676.s002.xlsx]

## Sheet: Figure 2C
RT-qPCR
Ct values	iBCBL1 latent			iBCBL1 Lytic
GAPDH	28	28.05	28.67	31.53	32.1	31.8
IFNb	33.86	33.57	34.43	36.5	36.68	35.83
ISG15	29.13	29.7	30.38	31.75	31.78	31.5
ISG56	32.34	33.3	34.4	34.56	34.88	34.21
Normalized to GAPDH
IFNb	0.0172173	0.0217929	0.018453	0.0319066	0.0418102	0.0612138
ISG15	0.456916	0.31864	0.30566	0.858565	1.24833	1.23114
ISG56	0.0493776	0.026278	0.0188407	0.122428	0.145592	0.188156
Relative to 'iBCLBL1 latent' (average)
IFNb	0.898868	1.13775	0.963383	1.66576	2.1828	3.19581
ISG15	1.26778	0.884116	0.848101	2.38222	3.46369	3.416
ISG56	1.5676	0.834255	0.598142	3.88674	4.62214	5.97343
Adjusted Average				Stdev
	iBCBL1 Latent	iBCBL1 Lytic			iBCBL1 Latent	iBCBL1 Lytic
IFNb	1	2.34812		IFNb	0.123578	0.778306
ISG15	1	3.0873		ISG15	0.232605	0.611083
ISG56	1	4.82744		ISG56	0.505537	1.05839
T.test	IFNb	0.0414304
	ISG15	0.00522716
	ISG56	0.00482783

## Sheet: Figure 2D
RT-qPCR
Ct value	ns sh	ns sh	ns sh	vIRF1 sh	vIRF1 sh	vIRF1 sh	ns sh + IFNb	ns sh + IFNb	ns sh + IFNb	vIRF1 sh + IFNb	vIRF1 sh + IFNb	vIRF1 sh + IFNb
GAPDH	26.58	26.89	28.31	27.21	27.07	26.72	27.92	27.7	27.92	27.32	25.87	27.57
ISG15	28.68	27.97	29.84	22.82	22.63	21.99	29.25	29.27	29.19	21.58	20.25	22.01
ISG56	33.62	33.2	35.86	24.09	23.62	22.92	32.79	31.33	31.99	21.61	19.96	22.35
vIRF1	16.9	16.84	19.47	20.33	20.35	19.33	18.22	18.76	17.67	19.95	19.3	19.91
Normalized to GAPDH
ISG15	0.233258	0.473029	0.346277	20.9663	21.7057	26.5382	0.397768	0.336808	0.41466	53.4456	49.18	47.1766
ISG56	0.00759887	0.0126038	0.00533609	8.69388	10.9283	13.9288	0.0341967	0.0807721	0.0595399	52.3457	60.1295	37.2715
vIRF1	820.296	1060.11	458.253	117.784	105.42	167.73	831.746	491.143	1217.75	165.421	95.0095	202.251
Relative to 'ns sh' (average)
ISG15	0.664828	1.34822	0.986953	59.7578	61.8651	75.6388	1.13371	0.959965	1.18186	152.33	140.172	134.462
ISG56	0.892628	1.48055	0.626824	1021.26	1283.73	1636.2	4.01704	9.48818	6.99407	6148.98	7063.32	4378.23
vIRF1	1.05226	1.3599	0.58784	0.151092	0.135231	0.215162	1.06695	0.630032	1.56211	0.2122	0.121877	0.259444
Adjusted Average						Stdev
	ns sh	vIRF1 sh	ns sh + IFNb	vIRF1 sh + IFNb			ns sh	vIRF1 sh	ns sh + IFNb	vIRF1 sh + IFNb
ISG15	1	65.7539	1.09184	142.321		ISG15	0.341882	8.62517	0.11672	9.12575
ISG56	1	1313.73	6.83309	5863.51		ISG56	0.436873	308.565	2.73912	1365.12
vIRF1	1	0.167162	1.08636	0.19784		vIRF1	0.388672	0.0423194	0.466342	0.0698988
ISG15 t.test	ns sh' vs ns 'sh + IFNb'	0.682435	vIRF1 sh' vs 'vIRF1 sh + IFNb'	0.000454703
ISG56 t.test	ns sh' vs ns 'sh + IFNb'	0.0219172	vIRF1 sh' vs 'vIRF1 sh + IFNb'	0.00489434
vIRF1 t.test	ns' vs 'vIRF1 sh'	0.0210262	vIRF1 sh' vs 'vIRF1 sh + IFNb'	0.0309746

## Sheet: Figure 2E
RT-qPCR
Ct value	WT	WT	WT	WT IFNb	WT IFNb	WT IFNb	vIRF1-KO	vIRF1-KO	vIRF1-KO	vIRF1-KO IFNb	vIRF1-KO IFNb	vIRF1-KO IFNb
GAPDH	28.98	29.67	28.64	28.39	28.45	28.6	29.29	29	29.17	30.41	29.04	28.53
ISG15	27.64	28.53	27.45	22.64	22.35	22.03	26.94	27.08	27.38	22.69	21.73	21.4
ISG56	23.78	24.08	23.78	18.5	18.28	18.9	25.34	25.98	25.87	21.29	19.3	18.99
Normalized to GAPDH
ISG15	2.53151	2.20381	2.28153	53.8174	68.5935	95.0095	5.09824	3.78423	3.45815	210.839	158.683	140.07
ISG56	36.7583	48.1679	29.0406	948.826	1152.06	831.746	15.455	8.11168	9.84916	556.408	855.13	744.434
Relative to 'WT' (average)
ISG15	1.08233	0.942222	0.975449	23.0092	29.3266	40.6206	2.17971	1.61792	1.4785	90.1427	67.8435	59.8857
ISG56	0.967606	1.26794	0.764449	24.9764	30.3262	21.8944	0.406828	0.213527	0.259264	14.6466	22.51	19.5961
Adjusted Average						Stdev
	WT	vIRF1-KO	WT IFNb	vIRF1-KO IFNb			WT	vIRF1-KO	WT IFNb	vIRF1-KO IFNb
ISG15	1	1.75871	30.9855	72.624		ISG15	0.0732088	0.371202	8.92211	15.6848
ISG56	1	0.293206	25.7323	18.9175		ISG56	0.253306	0.101022	4.26641	3.97536
ISG15 t.test	WT vs vIRF1-KO	0.025507	WT IFNb vs vIRF1-KO IFNb	0.0161743
ISG56 t.test	WT vs vIRF1-KO	0.0109136	WT IFNb vs vIRF1-KO IFNb	0.112966

## Sheet: Figure 3B
ISRE-luc
Raw Data/Ratio
	empty vector	empty vector	ev+IFNβ	ev+IFNβ	virf1	virf1	virf1+IFNβ	virf1+IFNβ
FLuc	36182	32738.4	2725170	2793130	31344.1	32792.6	2399380	2586670
RLuc	4063160	4129290	3234930	3386400	7864010	8096800	5348090	5780706
FLuc/RLuc	0.00890489	0.00792834	0.84242	0.824808	0.00398577	0.00405007	0.448642	0.447466
Adjusted Fluc/Rluc (relative to ev/mock average)
	Adj Val 1	Adj Val 2	mean	Std Dev
ev	1.05952	0.940476	1	0.0841794
v1	0.488095	0.47381	0.480952	0.0101015
ev+IFNβ	100.238	98.2143	99.2262	1.43105
v1+IFNβ	53.4524	53.2143	53.3333	0.168359

## Sheet: Figure 3C
ISRE-luc
293T wt	empty vector	empty vector	virf1	virf1	ev+ifnβ	ev+ifnβ	virf1+ifnβ	virf1+ifnβ
FLuc	33693.8	37687.1	21032.4	23332.8	2894185	2983323	9865443	9643734
RLuc	7066951	7779332	3920875	3998723	4820073	4799876	30672324	31098754
FLuc/RLuc	0.0047678	0.00484452	0.00536421	0.00583506	0.600444	0.621542	0.32164	0.3101
IRF9-KO	ev	ev	virf1	virf1	ev+ifnβ	ev+ifnβ	virf1+ifnβ	virf1+ifnβ
FLuc	15062.3	14987.4	16783.8	16832.1	17613.2	17743.4	21797.3	21812.4
RLuc	12300000	12978543	8398230	8302323	13900000	12898944	8506790	8932321
FLuc/RLuc	0.00122458	0.00115478	0.00199849	0.0020274	0.00126714	0.00137557	0.00256234	0.00244196
STAT1-KO	ev	ev	virf1	virf1	ev+ifnβ	ev+ifnβ	virf1+ifnβ	virf1+ifnβ
FLuc	14578.4	14687.4	16092.7	16232.1	18386.6	18432.7	21085.8	22003.4
RLuc	4673110	4710323	5077040	5534093	4995270	4984323	5723360	5684323
FLuc/RLuc	0.00311964	0.00311813	0.0031697	0.00293311	0.0036808	0.00369814	0.00368416	0.00387089
STAT2-KO	ev	ev	virf1	virf1	ev+ifnβ	ev+ifnβ	virf1+ifnβ	virf1+ifnβ
FLuc	8077.2	8132.9	7500.76	7453.5	10453.4	10632.5	9642.55	9432.78
RLuc	6004680	5694323	5437900	5503133	5956580	5987454	4924130	5032345
FLuc/RLuc	0.00134515	0.00142825	0.00137935	0.00135441	0.00175493	0.0017758	0.00195822	0.00187443
Adjusted Fluc/Rluc (relative to ev/mock average)
	Adj Val 1	Adj Val 2	Mean	Std Dev
ev	0.991887	1.00791	0.999896	0.0113267		ev=empty vector
v1	1.11587	1.21385	1.16486	0.0692838		v1=virf1
ev+IFNβ	124.827	129.299	127.063	3.16228		s1ko=STAT1-KO
v1+IFNβ	66.9108	64.5101	65.7104	1.69753		s2ko=STAT2-KO
s1ko-ev	0.649053	0.648637	0.648845	0.000294199		i9ko=IRF9-KO
s1ko-v1	0.659455	0.610152	0.634803	0.0348626
s1ko-ev+IFNβ	0.765758	0.769295	0.767527	0.00250069
s1ko-v1+IFNβ	0.766382	0.805284	0.785833	0.0275076
s2ko-ev	0.2798	0.297067	0.288434	0.0122092
s2ko-v1	0.286873	0.281673	0.284273	0.00367748
s2ko-ev+IFNβ	0.365093	0.369461	0.367277	0.00308909
s2ko-v1+IFNβ	0.407323	0.389848	0.398585	0.0123563
i9ko-ev	0.254837	0.240275	0.247556	0.010297
i9ko-v1	0.415644	0.421677	0.41866	0.00426588
i9ko-ev+IFNβ	0.263574	0.286249	0.274912	0.0160338
i9ko-v1+IFNβ	0.532973	0.508009	0.520491	0.0176519

## Sheet: Figure 4A
Blot Densitometry
pSTAT1/STAT1
empty vector	0h	0.25h	0.5h	1h	2h	4h	8h
pstat1	0.03125	1	0.861979	0.924479	0.888021	0.684896	0.723958
stat1	1.93	1	1.09	1.24	1.28	1.24	1.61
pstat1/stat1	0.0161917	1	0.790807	0.745548	0.693766	0.552335	0.449664
vIRF-1
pstat1	0.0520833	1.13802	0.903646	0.489583	0.28125	0.179688	0.127604
stat1	2.19	1.17	1.24	1.98	2.71	1.94	3.92
pstat1/stat1	0.0237823	0.972667	0.728747	0.247264	0.103782	0.0926224	0.0325521
pSTAT2/STAT2
empty vector	0h	0.25h	0.5h	1h	2h	4h	8h
pSTAT2	0.03	1	0.98	0.71	0.89	0.79	1.08
STAT2	0.97	1	1.06	0.98	1.03	0.93	1.02
pSTAT2/STAT2	0.0309278	1	0.924528	0.72449	0.864078	0.849462	1.05882
vIRF-1
pSTAT2	0.005	0.48	0.41	0.49	0.3	0.38	0.47
STAT2	0.64	0.72	0.75	1.09	0.89	0.87	0.93
pSTAT2/STAT2	0.0078125	0.666667	0.546667	0.449541	0.337079	0.436782	0.505376

## Sheet: Figure 4B
Blot Densitometry
emply vector	0h	0.25h	0.5h	1h	2h	4h	8h
pSTAT1	0.022029	1	0.90076	0.696257	0.604242	0.27818	0.168017
STAT1	0.945048	1	0.957733	0.788487	0.812538	0.798711	0.814415
pSTAT1/STAT1	0.0233099	1	0.940512	0.883029	0.743647	0.348286	0.206304
vIRF-1	0h	0.25h	0.5h	1h	2h	4h	8h
pSTAT1	0.0154863	0.969051	0.807472	0.741564	0.570429	0.302234	0.213475
STAT1	0.4281	0.811574	0.936041	0.923559	0.886417	0.902882	0.845393
pSTAT1/STAT1	0.0361744	1.19404	0.862646	0.802942	0.643522	0.334743	0.252516

## Sheet: Figure 6C
ISRE-Luc
Raw data/Ratio
	empty vector	empty vector	virf1	virf1	Tyk2	Tyk2	virf1+Tyk2	virf1+Tyk2
FLuc	32696.3	37624.5	20929.4	18734	12844.1	12476.8	19909.4	19874.8
RLuc	7086950	7169353	3820930	3243753	1252550	1324543	4282920	4547685
FLuc/RLuc	0.00461359	0.00524796	0.00547757	0.00577541	0.0102544	0.0094197	0.00464856	0.00437031
Average Fluc/Rluc
			mean	std
ev	0.004614	0.005248	0.004931	0.000448306
virf1	0.005478	0.005775	0.0056265	0.000210011
Tyk2	0.010254	0.00942	0.009837	0.000589727
virf1+Tyk2	0.004649	0.00437	0.0045095	0.000197283
t test:	ev vs Tyk2	0.0112084	Tyk2 vs virf1+Tyk2	0.0067435
